# Supplementary material for: A cryo-EM processing pipeline for microtubules using CryoSPARC
Source: Acta Crystallogr D Struct Biol. 2026 Apr 27;82(Pt 5):411–20. doi: 10.1107/S2059798326003062 (PMC13133983; doi:10.1107/S2059798326003062)
Supplement: Supplementary file 2 [file d-82-00411-sup2.zip]

Archive with 30 entries (27 files):
- MiCSPARC-main/
- MiCSPARC-main/.gitignore
- MiCSPARC-main/LICENSE
- MiCSPARC-main/README.md
- MiCSPARC-main/csparc_assign_pfns.py
- MiCSPARC-main/csparc_automation/
- MiCSPARC-main/csparc_automation/autopick.log
- MiCSPARC-main/csparc_automation/cryosparc_functions.py
- MiCSPARC-main/csparc_automation/cs_autopick.py
- MiCSPARC-main/csparc_automation/cs_autopick.yml
- MiCSPARC-main/csparc_automation/cs_config.yml
- MiCSPARC-main/csparc_automation/csparc_assign_pfns.py
- MiCSPARC-main/csparc_automation/csparc_extrapolate_filaments_hmh.py
- MiCSPARC-main/csparc_automation/csparc_seam_search_HMH_09.py
- MiCSPARC-main/csparc_automation/csparc_select_expanded_classes.py
- MiCSPARC-main/csparc_automation/csparc_unify_phi.py
- MiCSPARC-main/csparc_automation/csparc_unify_psi.py
- MiCSPARC-main/csparc_automation/readme.md
- MiCSPARC-main/csparc_create_pfn_references.py
- MiCSPARC-main/csparc_extrapolate_filaments_hmh.py
- MiCSPARC-main/csparc_seam_search_HMH_09.py
- MiCSPARC-main/csparc_select_expanded_classes.py
- MiCSPARC-main/csparc_unify_phi.py
- MiCSPARC-main/csparc_unify_psi.py
- MiCSPARC-main/csparc_utils/
- MiCSPARC-main/csparc_utils/cs_download_c3d.py
- MiCSPARC-main/csparc_utils/cs_filter.py
- MiCSPARC-main/csparc_utils/thresholding_functions.py
- MiCSPARC-main/environment.yml
- MiCSPARC-main/micsparc_gui_launcher_v7.py
