# Supplementary material for: A cryo-EM processing pipeline for microtubules using CryoSPARC
Source: Acta Crystallogr D Struct Biol. 2026 Apr 27;82(Pt 5):411–20. doi: 10.1107/S2059798326003062 (PMC13133983; doi:10.1107/S2059798326003062)
Supplement: Supplementary file 2 [file d-82-00411-sup2.zip › MiCSPARC-main/README.md]

\* Increase size as appropriate for large decorations

sd - standard deviation

pfn - protofilament number

w/ - with

All scripts can be used with `python /path/to/script.py --help` to show required and optional parameters.

Create a new conda environment with the provided `environment.yml`.

For all reconstructions that are followed by local refinements, use the particles, volume, and mask generated by the reconstruction as input for the refinement.

All local refinements may benefit from having "FSC noise substitution" enabled, but this has not been vigorously tested.

## Installation

1. Install conda / mamba [https://github.com/conda-forge/miniforge]

`curl -L -O "https://github.com/conda-forge/miniforge/releases/latest/download/Miniforge3-$(uname)-$(uname -m).sh"`

`bash Miniforge3-$(uname)-$(uname -m).sh`

2. Open new terminal

3. Download and install MiCSPARC requirements

`cd <your_destination_directory>`

`git clone git@github.com:wieczoreklab/MiCSPARC.git`

`cd MiCSPARC`

`mamba create -f environment.yml`

`mamba activate micsparc`


## Picking

1. **Motion correction, CTF estimation, curate exposures**

### Generate initial templates for filament tracer

2. **Filament tracer** — ~300 Å*, 82 Å separation, 300–400 Å template-free diameter\
   If the filament tracer is not picking any microtubules at this stage, increasing the sd of gaussian blur (e.g. to 2.0) and/or increasing both hysteresis values in increments of 1 can help.
3. **Inspect picks, extract** — ~550–600 Å box*, bin to 4–5 Å/px
4. **2D classification**
5. **Select classes with single clear tube**
   - If tube edges are close to circular mask (esp. with large decorators), expand box size in later extractions

### Generate initial picks

6. **Filament tracer** — Templates from step 5, ~300 Å*, 82 Å separation
7. **Inspect picks, extract**
8. **2D classification** — 50–100 classes depending on number of picks, 2 final iterations
9. **2D classification** — 50 classes, 2 final iterations, disable sigma annealing (start annealing sigma at iteration 200)
10. **2D classification** — 1 class → **export particles group**

### Extrapolate initial picks

The filament tracer will generally not pick along the entire microtubule, and may introduce errors in filament grouping. This can be rectified using the filament extrapolation script.

11. **Run filament extrapolation script**\
    Enter the exported directory (it is easiest to run the scripts directly within the exported directory in order to be able to reimport the results group)
    ```bash
    $ python /path/to/csparc_extrapolate_filaments.py --i JX_particles_exported.cs ...
    ```
12. **Import new results group**
    (`/path/to/CS-project/exports/groups/JX_particles/JX_particles_extrapolated.csg`)
13. **Extract** — bin to ~2 Å/px
14. **2D classification** — 50–100 classes depending on number of picks, 2 final iterations
15. **2D classification** — 50 classes, 2 final iterations, disable sigma annealing

## Protofilament number sorting

### Generate references (potentially optional if suitable references already exist, but highly recommended)

References are required for the classification in 3D into groups of different protofilament numbers. This classification tends to be very dependent on references with the correct factors such as decoration state, positioning, and heterogeneity, and potentially even expansion or compression of the tube due to factors such as GMPCPP. Thus, it is recommended to create synthetic references directly from the dataset, as follows:

16. **Helical refinements with theoretical helical parameters corresponding to potential protofilament numbers in the dataset**\
    Theoretical helical parameters are calculated in the form:
    ```math
    \begin{align*}
    \text{rise} &= \frac{\text{n-start} \times \text{tubulin spacing}}{\text{protofilament no.}} \\
    \text{twist} &= \frac{360^\circ + \text{supertwist}}{\text{protofilament no.}}
    \end{align*}
    ```
    Supertwist can generally be taken as 0 at this stage. Common theoretical microtubule parameters:

    | pfn  | rise (Å) | twist (°) |
    |------|----------|-----------|
    | 11-3 | 11.2     | -32.7     |
    | 12-3 | 10.3     | -30.0     |
    | 13-3 | 9.46     | -27.7     |
    | 14-3 | 8.79     | -25.7     |
    | 15-4 | 10.9     | -24.0     |
    | 16-4 | 10.3     | -22.5     |

17. **Symmetry expand the best helical refinement by refined helical parameters**\
    The "best" refinement is not necessarily that with the highest resolution, due to the high symmetry applied, but rather the one with the visually best-resolved protofilaments (no smearing around the tube, ideally distinct tubulin dimers)
18. **Recenter on a protofilament** (volume alignment tools with recentering to mask CoM)\
    Creating a protofilament mask with ChimeraX segmentation:
    - Volume tools lowpass 15 Å, download map, open in ChimeraX, set an appropriate masking threshold
    - Tools > Volume Data > Segment Map
    - Select a single protofilament, group
    - File (in the Segment window) > Save selected regions to .mrc file (this is temporary, it does not matter where they are saved)
    - Command: `volume resample [new volume] onGrid #1`
    - Save the resampled volume, import into CryoSPARC
    - Volume tools lowpass 15 Å, output as mask, initial threshold of full map

19. **Downsample** — 1/2 box size
20. **Reconstruct, local refinement** — default sd rotations and shifts, allow recentering
21. **Inverse mask around single protofilament** (volume tools 1/2 box and invert mask from step 18)
22. **Particle subtraction**
23. **Reconstruct, local refinement** — default sd rotations and shifts, allow recentering, enforce non-negativity → **export volume group**
24. **Run reference generation script**
    ```bash
    $ python /path/to/csparc_create_pfn_references.py --i JX_volume_exported.cs ...
    ```
    The `--recenter` coords are those reported by CryoSPARC in the volume alignment step 18 "New center will be located at voxel coordinates:". These should be input in the format `--recenter "x, y, z"`

### Protofilament number assignment

25. **Import reference pf volumes**
26. **Heterogeneous refinement** — force hard classification → **export particles group**
27. **Run pf number assignment script**
    ```bash
    $ python /path/to/csparc_assign_pfns.py --i ...
    ```
28. **Import new results group**
29. **Heterogeneous reconstruction**
30. **Split volume groups**

## Rough MT alignment

Having each particle along the microtubule in the same orientation is important for later symmetry expansion and seam searching steps, as it allows us to assign each group of expansions as the same protofilament along the microtubule.

For each good class:

31. **Helical refinement of particles with theoretical helical parameters** — minimise per-particle scale, use NU refinement
    1. Particles may need to be unbinned if they hit binned nyquist
32. **CTF refinement**
33. **Helical refinement** w/ no helical symmetry — minimise per-particle scale, use NU refinement → **export particles group**
34. **Run psi unification script**
    ```bash
    $ python /path/to/csparc_unify_psi.py ...
    ```
35. **Import new results group**
36. **Local refinement** — C1 helical volume and mask, 5sd rotations, 3sd shifts, allow rotation recentering → **export particles group**
37. **Run phi unification script**
    ```bash
    $ python /path/to/csparc_unify_phi.py ...
    ```
38. **Import new results group**
39. **Local refinement** — C1 helical volume and mask, 5sd rotations, 3sd shifts, allow rotation recentering → **export particles group**
40. **Run phi unification script**
    ```bash
    $ python /path/to/csparc_unify_phi.py ...
    ```
41. **Import new results group**
42. **Local refinement** — C1 helical volume and mask, 3sd rotations, 2sd shifts, don't allow recentering
43. **Symmetry expansion** — refined helical parameters, order = pfn
44. **Local refinement** — 3sd rotations, 2sd shifts, don't allow recentering
    - Undecorated: If this does not reach <4 Å resolution, later steps may prove difficult/impossible. Decorated particles will be more lenient depending on the size of the decorator.

## Protofilament alignment

45. **Create mask around single protofilament** — if refining multiple pfns, it can be helpful to select the protofilament that coincides best across all pfns\
    With large decorators, select the protofilament with the most mixed population of decorator registers to ensure no gaps in the mask (or use a high dilation). Selecting the "worst" protofilament will also give the best split for the register classification, which will generally also allow seam search to work better.
46. **Volume alignment tools** — recenter to mask CoM
47. **Volume tools** — crop realigned mask to 1/2 box size, invert
48. **Extract realigned particles** — 1/2 box size, recenter using aligned shifts
49. **Reconstruct, local refinement** — 3sd rotations, 2sd shifts, don't allow recentering
50. **Particle subtraction** — inverted mask
51. **Reconstruct, local refinement** — 3sd rotations, 2sd shifts, allow recentering, enforce non-negativity

If refining multiple classes:

52. **Pick a base refinement, align other pfns with align 3D maps** (may need to be roughly aligned manually with volume alignment and ChimeraX)
53. **Local refinement** — combine all pfns, 3sd rotations, 2sd shifts, allow rotation recentering, enforce non-negativity

### Register correction

54. **3D classification** — 10 classes, no per-particle scale, filter 4 Å for undecorated, up to 12 Å for large decorators\
    Lower resolution limits (closer to 12 than 4) will allow the classification to work better for decorators.
55. **Identify good references**\
    For undecorated: at least one class with distinct $\alpha$-tubulin S9-S10 loop, ideally at least two which exhibit a difference in register\
    For decorated: at least one class with clear and convincing spacing of decorator, ideally at least two which exhibit a difference in register (if applicable)
56. **Reconstruct, local refinement for each register**, combining particles from appropriate classes — 3sd rotations, 2sd shifts, allow rotation recentering, enforce non-negativity
57. **If only one register was observed, create the other register using volume alignment** — recenter in Z by 41 Å
58. **3D classification w/ both refined registers** — 2 classes, input initialization mode, filter 4 Å for undecorated, up to 12 Å for large decorators, force hard classification, no per-particle scale\
    This step should result in a ~50/50 split of particles
59. **Local refinement both classes separately** — 3sd rotations, 2sd shifts, allow recentering, enforce non-negativity
60. **Volume alignment** — Shift worse class by 4 Å in Z
61. **Align 3D both maps w/ particles from shifted class**
62. **Local refine both classes together** — 3sd rotations, 2sd shifts, allow recentering, enforce non-negativity
63. **CTF refinement**
64. **Local refinement** — 3sd rotations, 2sd shifts, allow recentering, enforce non-negativity

For a final highest-resolution average of a protofilament:

65. **Duplicate removal**
66. **Reference-based motion refinement**
67. **Local refinement** — 3sd rotations, 2sd shifts, allow recentering, enforce non-negativity

## MT reconstruction

68. **Heterogeneous reconstruction** using pre-duplicate removal particles (step 64) and `alignments3D_multi` field of the 2-class 3D classification → **export particles group**
69. **Run seam search script**
    ```bash
    $ python /path/to/csparc_seam_search.py ...
    ```
    Using the recenter coords from step 46
70. **Import results group(s if multiple pfns)**
    (e.g. `/path/to/CS-project/exports/groups/JX_particles/JX_particles_seamed_50_13pf.csg`)
71. **Volume alignment** — recenter on center coords provided by step 69
72. **Extract** — return to original MT box size
73. **Local refinement** — volume and mask of symmetrised helical refinement, 3sd rotations, 2sd shifts, don't allow recentering
74. **CTF refinement**
75. **Local refinement** — 3sd rotations, 2sd shifts, don't allow recentering
76. **Duplicate removal**
77. **Reference-based motion refinement**
78. **Local refinement** — 3sd rotations, 2sd shifts, don't allow recentering
