# Supplementary material for: A cryo-EM processing pipeline for microtubules using CryoSPARC
Source: Acta Crystallogr D Struct Biol. 2026 Apr 27;82(Pt 5):411–20. doi: 10.1107/S2059798326003062 (PMC13133983; doi:10.1107/S2059798326003062)
Supplement: Supplementary file 2 [file d-82-00411-sup2.zip › MiCSPARC-main/csparc_automation/autopick.log]

Starting autopicking for project P1 with import job J2
Picking will be done with the following settings: 
 Segment length: 82 
 Tube diameter: 376 
 Particle padding factor: 1.7 
 Apix: 0.6399999856948853 

Queued 01 P1 W25 J832 motioncor_small
Queued 02 P1 W25 J833 motioncor_full
Queued 03 P1 W25 J834 ctffind_small
Queued 04 P1 W25 J835 ctffind_full
Queued 05 P1 W25 J836 curate_full
Queued 06 P1 W25 J837 tracer1
Queued 07 P1 W25 J838 extract1
Queued 08 P1 W25 J839 classify_blob_picks
Queued 09 P1 W25 J840 select2d_1
Queued 10 P1 W25 J841 template_tracer1
Queued 11 P1 W25 J842 extract2
Queued 12 P1 W25 J843 classify_first_picks
Queued 13 P1 W25 J844 select2d_2
Queued 14 P1 W25 J845 template_tracer2
Queued 15 P1 W25 J846 inspect1
Queued 16 P1 W25 J847 extract3
Queued 17 P1 W25 J848 classify_good_template_picks
Queued 18 P1 W25 J849 select2d_4
Queued 19 P1 W25 J850 classify_good_template_picks2
Queued 20 P1 W25 J851 select2d_5
Queued 21 P1 W25 J852 classify_singleClass
Queued 22 P1 W25 J853 importFilaments
Queued 23 P1 W25 J854 extract4
Queued 24 P1 W25 J855 classify_extrapolated1
Queued 25 P1 W25 J856 select2d_6
Queued 26 P1 W25 J857 classify_extrapolated2
Queued 27 P1 W25 J858 select2d_7
Queued 28 P1 W25 J859 models
Queued 29 P1 W25 J860 protofilament_classification
Queued 30 P1 W25 J861 importSortedFilaments
Queued 31 P1 W25 J862 reconstructClassified
Queued 31 P1 W25 J863 splitVolumes
Queued 32 P1 W25 J865 helical_refine_14-3
Valid classes are: ['14-3']
Queued 33 P1 W25 J866 extract5_14-3_pf
Queued 34 P1 W25 J867 fullsize_helical_refine_14-3
Queued 35 P1 W25 J868 ctf_refine_per_particle_14-3
Queued 36 P1 W25 J869 fullsize_c1_helix_refine_14-3
Queued 37 P1 W25 J870 psi_unify_14-3
Queued 38 P1 W25 J871 local_refine_psi_14-3
Queued 39 P1 W25 J872 unify_phi_1_14-3
Queued 40 P1 W25 J873 local_refine_phi_1_14-3
Queued 41 P1 W25 J874 unify_phi_2_14-3
Queued 42 P1 W25 J875 local_refine_phi_2_14-3
