# Supplementary material for: A cryo-EM processing pipeline for microtubules using CryoSPARC
Source: Acta Crystallogr D Struct Biol. 2026 Apr 27;82(Pt 5):411–20. doi: 10.1107/S2059798326003062 (PMC13133983; doi:10.1107/S2059798326003062)
Supplement: Supplementary file 2 [file d-82-00411-sup2.zip › MiCSPARC-main/csparc_automation/cs_autopick.yml]

# Picking configuration

tube_diameter: 376
segment_length: 82
particle_padding_factor: 1.7
logfile_path:

# Classification configuration
models: "/data/project/bio/steinmetz/software/microtubule-processing/models/undecorated/*.mrc"
