# Supplementary material for: A cryo-EM processing pipeline for microtubules using CryoSPARC
Source: Acta Crystallogr D Struct Biol. 2026 Apr 27;82(Pt 5):411–20. doi: 10.1107/S2059798326003062 (PMC13133983; doi:10.1107/S2059798326003062)
Supplement: Supplementary file 2 [file d-82-00411-sup2.zip › MiCSPARC-main/csparc_automation/cs_config.yml]

# Instance configuration

base_port: 39270
email: pavel.filipcik@psi.ch
host: localhost
license: <license>
password: <pwd>

# Lane configuration

cpu_lane: cpu-daily
cpu_highmem_lane: cpu-highmem
gpu_lane: gpu-highmem-short
gpu_highmem_lane: gpu-highmem
gpu_highmem_short_lane: gpu-highmem-short
gpu_veryhighmem_lane: gpu-node
gpu_veryhighmem_short_lane: gpu-node-short

scratch: False
models: "/data/project/bio/steinmetz/software/microtubule-processing/models/kinesin/*aligned.mrc"
