# Supplementary material for: A cryo-EM processing pipeline for microtubules using CryoSPARC
Source: Acta Crystallogr D Struct Biol. 2026 Apr 27;82(Pt 5):411–20. doi: 10.1107/S2059798326003062 (PMC13133983; doi:10.1107/S2059798326003062)
Supplement: Supplementary file 2 [file d-82-00411-sup2.zip › MiCSPARC-main/environment.yml]

channels:
  - conda-forge
dependencies:
  - python=3.11
  - mrcfile
  - scipy
  - pandas
  - numba
  - matplotlib
  - tqdm
  - scikit-learn
  - click
  - numpy
  - pyyaml
  - pip:
    - cryosparc-tools
name: micsparc
